# Supplementary material for: Improving the Theranostic Potential of Magnetic Nanoparticles by Coating with Natural Rubber Latex for Ultrasound, Photoacoustic Imaging, and Magnetic Hyperthermia: An In Vitro Study
Source: Pharmaceutics. 2024 Nov 19;16(11):1474. doi: 10.3390/pharmaceutics16111474 (PMC11597301; doi:10.3390/pharmaceutics16111474)
Supplement: Supplementary file 1 [file pharmaceutics-16-01474-s001.zip]

Archive with 1 entries (1 files):
- pharmaceutics-3209371-supplementary.pdf
